# Supplementary material for: Formin 2 links neuropsychiatric phenotypes at young age to an increased risk for dementia
Source: EMBO J. 2017 Aug 2;36(19):2815–28. doi: 10.15252/embj.201796821 (PMC5623844; doi:10.15252/embj.201796821)
Supplement: Supplementary file 3 — Dataset EV1 [file EMBJ-36-2815-s003.xlsx]

## Sheet: Dataset EV1 Legend
The excel sheet list the differentially expressed genes detected in the various comparisons. Within the table the different comparisons separated via the following headings: The sheet 3 month FMN2 +/+ vs Fmn2 -/-; shows differentially expressed in the dentate gyrus of 3 month old FMN2 wild type and Fmn2 knock out mice. The sheet 8 month FMN2 +/+ vs Fmn2 -/- shows differentially expressed in the d…
The sheet 3 month APPPS1 vs WT shows differentially expressed in the dentate gyrus of 3 month old APPPS1 mice vs wild type mice. The sheet 3 month APPPS1 vs APPPS1_FMN2 -/-; showing differentially expressed in the dentate gyrus of 3 month old APPPS1 vs APPPS1_FMN2-/- mice.

## Sheet: 3 mo Fmn2++ vs Fmn2 --
GeneName	padj	log2FoldChange
Fmn2	5.37835e-112	-1.60325
Itpkb	0.0238714	-0.293665
Atp5g3	0.0351648	0.250047
Mpc2	0.0188774	0.250418
Cst3	0.0351648	0.254303
Ndufa7	0.0238714	0.258893
Cisd1	0.0101133	0.261678
Pycr2	0.0424506	0.268567
Eif1	0.0238714	0.268919
Rps21	0.0063496	0.271934
Ctsc	0.0351648	0.272293
Ndufa2	0.0238714	0.272604
Tomm7	0.0078369	0.275036
Atp5e	0.0279796	0.278412
Hint2	0.0188774	0.285887
Ndufb7	0.00136219	0.286228
Rpl13a	0.00156459	0.287423
Timm13	0.00796647	0.288003
Ndufa3	0.000536628	0.288151
Tmem205	0.0238714	0.2914
Atp5k	0.00311452	0.294271
2410015M20Rik	0.00132666	0.311971
Id3	0.0345975	0.316611
Rps14	0.00258354	0.323245
Polr2f	0.00258354	0.332367
Rpl18	0.0101133	0.340197
Gfap	0.000584074	0.403729

## Sheet: 8 mo Fmn2 ++ vs Fmn2 --
GeneName	padj	log2FoldChange
Fmn2	3.71494e-40	-1.47107
Pcsk1n	6.8191e-13	-0.705446
Rab5b	8.79349e-09	0.615636
Prrt1	9.94867e-08	-0.535122
Rplp1	1.42947e-07	-0.612951
Rtn4r	1.62167e-07	-0.50763
Gm15487	1.62167e-07	-0.52504
Tppp3	5.10433e-07	-0.620922
Fxyd2	5.75463e-07	-0.714771
Ndufa13	1.67338e-06	-0.455312
Dos	1.70103e-06	-0.376543
Caly	2.19673e-06	-0.482707
Ly6h	2.86181e-06	-0.537337
Ccdc124	4.91354e-06	-0.546416
f	8.34239e-06	-0.519109
Sst	1.56015e-05	-0.441798
Rps26	1.56015e-05	-0.623319
Selm	1.95854e-05	-0.490629
Lrrc4b	2.27032e-05	-0.470407
Ssbp4	2.35435e-05	-0.471123
Stmn4	2.84545e-05	-0.447929
Ndufb7	5.33853e-05	-0.446337
Mlf2	5.9157e-05	-0.281447
Bai1	5.9157e-05	-0.295318
Ndnf	5.9157e-05	0.590635
Ap2s1	6.11238e-05	-0.396598
Nrgn	0.000102813	-0.489953
Timp3	0.00011853	0.434227
Adam15	0.00011853	-0.437401
Ptms	0.000143154	-0.39071
Emc10	0.000154814	-0.343503
Grm2	0.000154814	-0.455492
Map7d1	0.000154814	-0.31197
Tmem151a	0.000154814	-0.337195
Cntfr	0.000164515	-0.444446
Myl6	0.0001663	-0.458443
Tpgs1	0.000220224	-0.538056
Rpl41	0.000220224	-0.485374
Pdlim7	0.000237493	-0.463754
Scnm1	0.000237493	-0.464138
Csnk1g2	0.000245368	-0.340751
Unc5a	0.000303508	-0.325435
Bcas1	0.000364494	-0.459641
Slc6a15	0.000365679	0.301748
Nnat	0.000365679	-0.575511
Nudc	0.000398285	-0.380599
Kctd13	0.000398285	-0.351763
Egln2	0.000403676	-0.360651
Dcakd	0.00041225	-0.402285
Sgta	0.000423226	-0.338404
Tceb2	0.000423226	-0.450604
Blvrb	0.000442023	-0.503165
BC005764	0.000488078	-0.485833
B630005N14Rik	0.000523848	0.397389
Comt	0.000525437	-0.349468
Fkbp8	0.00054243	-0.289589
Agpat1	0.000552877	-0.342626
Rpl38	0.000602538	-0.511349
Mfap3l	0.000645475	0.330057
Ckb	0.000765807	-0.329888
Sepw1	0.000769449	-0.277287
N4bp2l2	0.000770342	0.388854
Rbfox3	0.000806995	-0.261626
Zfr2	0.000879609	-0.410694
Lmtk3	0.000982539	-0.398679
Baalc	0.00103142	0.423599
Fbrs	0.0013107	-0.409015
Plekhb1	0.00138379	-0.325026
Pitpnm2	0.00146709	-0.250001
Grik5	0.00154488	-0.299434
Myh7b	0.00156113	-0.475947
Rps25	0.00160452	-0.415881
Uqcr11	0.00160452	-0.339199
Sf3b5	0.00160452	-0.411944
Zdhhc1	0.00162187	-0.448262
C1qtnf4	0.00162187	-0.510384
Itpr1	0.00164092	0.388233
Thap7	0.0016929	-0.443424
Slc7a2	0.0016929	0.407581
Praf2	0.00172676	-0.362563
Cav2	0.00172753	0.412631
Aqp4	0.00186423	0.382757
Ramp2	0.00190367	-0.41479
Ubb	0.00228523	-0.360327
Reep2	0.00254234	-0.310615
Syt5	0.00261202	-0.370865
C1ql2	0.00261202	-0.472453
Abhd8	0.00263862	-0.288348
Zmiz2	0.00263862	-0.255916
Rnf208	0.00271143	-0.360075
Gna13	0.00271248	0.336329
Rnf126	0.00271248	-0.375937
Snrpa	0.00273758	-0.427035
Igsf8	0.00320211	-0.361117
Atp5d	0.00324258	-0.300228
Begain	0.00324258	-0.360614
Ccdc85b	0.00324258	-0.487119
Hcfc1r1	0.00331884	-0.419449
Npdc1	0.00333358	-0.30082
Mapk1ip1	0.0034064	-0.360181
Ccdc117	0.00350267	0.410803
Zbed6	0.00397425	0.495824
Ubald1	0.00397975	-0.340581
Rprml	0.00397975	-0.436069
Znhit1	0.00397975	-0.431789
Zfp933	0.00425274	0.444055
Clpp	0.00430595	-0.384244
Mrpl11	0.00463109	-0.335486
Ddrgk1	0.00463109	-0.361823
Ramp1	0.0049222	-0.346332
Gfap	0.00529105	0.323768
Ccdc92	0.00529105	-0.321802
Cwf19l2	0.00531671	0.412969
Map1s	0.00532513	-0.403855
Lgi2	0.00535493	0.464931
Rps24	0.0054335	-0.440393
Rogdi	0.00550738	-0.2891
Ppp2r5b	0.00550738	-0.26862
Tpt1	0.00550738	-0.442743
Dmwd	0.00559925	-0.286889
Zfp358	0.00559925	-0.407961
Rasl10a	0.00560314	-0.339418
Mbp	0.00563682	-0.391855
Zranb2	0.00568101	0.258075
Rps15	0.00576371	-0.387569
Vstm2l	0.00586789	-0.40812
Cmtm4	0.00586789	0.392436
BC018242	0.00598341	-0.279166
Aldh5a1	0.00598361	0.283348
Ccdc73	0.00603885	0.453537
Polrmt	0.00604064	-0.376415
Srrt	0.00604064	-0.270008
Zfp653	0.00604064	-0.422767
Rplp0	0.00604064	-0.312161
Aup1	0.00604064	-0.384322
Tubb4a	0.00608594	-0.298771
Cdk7	0.0066655	0.351908
Cck	0.00684326	-0.354889
Nr4a2	0.00724478	0.425587
Dtx1	0.00727988	-0.328253
Tubgcp4	0.00739636	0.400461
Zfp445	0.00775043	0.42457
Fxyd7	0.00782675	-0.350454
Cltb	0.00782675	-0.280752
Polr2i	0.00783981	-0.410822
Spag7	0.00836087	-0.292286
Higd2a	0.00836087	-0.356712
Zbtb41	0.00836087	0.386248
Slc25a16	0.00836087	0.351235
Pdap1	0.00837362	-0.312164
Lmf2	0.00844341	-0.423475
Hecw1	0.00869933	0.319112
Dbi	0.00869933	-0.327216
6030419C18Rik	0.00869933	-0.27243
Fcho1	0.00869933	-0.321453
Ap4e1	0.00869933	0.406747
Sppl2b	0.00878715	-0.373702
Sptbn4	0.00904602	-0.277572
Dbn1	0.0090471	-0.257841
Mpeg1	0.0090471	0.444628
Rtn4rl2	0.00906541	-0.382076
Ptpn23	0.00933577	-0.311147
Tifa	0.00933577	0.391546
Rpl13a	0.00933577	-0.301357
Gpx4	0.00933577	-0.301862
Cc2d1a	0.00938495	-0.339656
Plvap	0.00940322	-0.371157
Kmt2c	0.00960764	0.319449
Arrb2	0.00969112	-0.332649
Mien1	0.0100095	-0.355156
Itga6	0.0100095	0.376788
1110032A03Rik	0.0100095	-0.337033
Srcap	0.0100095	0.45538
Mas1	0.0102954	-0.329309
Akt1s1	0.0107741	-0.34202
Jund	0.0108281	-0.335526
Med25	0.0110386	-0.347253
Eef1d	0.0110386	-0.291861
Mzt1	0.0111301	0.278212
Ttc9	0.0111301	0.400969
Islr2	0.01115	-0.329315
Lingo1	0.0111548	-0.290091
Tub	0.0113126	0.253457
Socs4	0.0114975	0.379997
Gm6969	0.0117193	-0.440827
Gm8292	0.0117193	-0.415046
Nt5c	0.0117359	-0.356006
Nat14	0.0117359	-0.281603
Sec61b	0.0117359	-0.396215
Lrfn4	0.0117867	-0.359537
Pcsk1	0.0119082	0.434344
Lgi4	0.0119082	0.410245
Rpp21	0.0120919	-0.363856
Gtf2f1	0.0122836	-0.307821
Dpm2	0.0122836	-0.292881
Tpst2	0.0122836	-0.355627
Kdm5a	0.0122836	0.344084
Nbeal1	0.0122836	0.386198
BC002163	0.0126709	-0.39199
Zfp518b	0.0127189	0.374284
Thop1	0.0127335	-0.30907
Ndufs7	0.0127335	-0.279483
Sh3bgrl3	0.0127335	-0.338895
Chpf	0.0127335	-0.315289
Stub1	0.0127335	-0.318656
Krtcap2	0.0127335	-0.333954
Tbc1d30	0.0127335	0.271965
Unc13c	0.0127335	0.454404
Sncb	0.0128153	-0.355643
Grin1	0.0129767	-0.250082
Rilpl1	0.0131007	-0.258907
Ppm1k	0.013208	0.30823
Chst12	0.0132163	-0.392356
Klhl26	0.0132965	-0.260966
Crebrf	0.0133392	0.304934
Mbd6	0.0135198	-0.393393
Gpam	0.0136168	0.423045
Utp3	0.0136168	-0.299114
Gmppa	0.0136338	-0.352241
Gipc1	0.0139118	-0.321204
Ndufa5	0.0139226	-0.308654
Snrnp70	0.0139226	-0.349979
Zfp428	0.0139226	-0.40795
Ndst4	0.0139226	0.426663
Ap5m1	0.0141662	0.36131
Uqcc2	0.0141771	-0.302471
Tulp4	0.0141947	0.364598
Ctxn1	0.0142795	-0.310658
Speg	0.0144408	-0.272228
Polr2e	0.0144584	-0.310662
Ywhaz	0.0146495	-0.25237
1700012B15Rik	0.014728	0.311447
Gpr34	0.0151967	0.335674
Pfdn1	0.015233	-0.274782
Zfp219	0.015233	-0.360324
Lypd6	0.015233	0.334815
Atm	0.0152424	0.426759
Cbx5	0.0153831	0.275637
Vps72	0.0154952	-0.340527
Col6a1	0.0155851	-0.423279
Pcgf2	0.0157539	-0.404631
Polr2j	0.0157539	-0.368109
Crocc	0.0157539	-0.382465
Reln	0.0157539	0.345653
Mrps12	0.0157539	-0.352201
Fbll1	0.0157539	-0.379048
Syvn1	0.0161682	-0.307642
Desi2	0.0161682	0.344744
Fkbp2	0.0161682	-0.351713
2010204K13Rik	0.0161682	-0.3334
Chst8	0.0162976	-0.38576
Zfp770	0.0164163	0.342659
Por	0.016709	-0.271015
Erp29	0.016709	-0.265975
Aes	0.0170845	-0.278283
Isoc1	0.0172561	0.318071
Tbc1d8b	0.0172561	0.367118
Smad5	0.0175433	0.28682
Prepl	0.0175433	0.375615
Ybx1	0.0175433	-0.267358
Hddc3	0.0175433	-0.296758
Rpl4	0.0178587	-0.251
B4galnt1	0.0179188	-0.262218
Tceal3	0.0184863	-0.308078
Tmem158	0.0185327	-0.400662
Gdap1l1	0.0187907	-0.280039
Zkscan16	0.0191258	0.417397
Dohh	0.0191258	-0.291158
Zfp865	0.0195381	-0.402603
Mrs2	0.0195976	0.407513
Tex10	0.0195976	0.316758
Mrps15	0.0195976	-0.35689
Flt1	0.0195976	0.258769
Gltscr2	0.0195976	-0.334355
Rgmb	0.0195976	0.335252
Sft2d2	0.0198319	0.335728
Npnt	0.0198319	0.28245
Tubb4b	0.0199753	-0.320252
Car11	0.0201329	-0.316664
Arl3	0.0201329	-0.263657
Dctn6	0.0201617	-0.272576
Sfswap	0.0203316	-0.300029
Nkain3	0.0206085	0.428784
Nucb2	0.0206547	-0.324598
Vps37b	0.0206547	-0.281622
Atpif1	0.0208804	-0.34382
Kcng1	0.0214279	-0.253994
Dgcr6	0.0215183	-0.295479
Aldoa	0.0217451	-0.256225
Ncor2	0.0218137	-0.30109
Kitl	0.0219628	0.314232
Lrrc16b	0.0219628	-0.327887
Hook3	0.0220898	0.291295
Dynlrb1	0.0222427	-0.299787
Siglech	0.0222915	0.351912
Cpsf4	0.0223416	-0.35543
Lhpp	0.0223416	-0.331947
Gtf3c4	0.0223416	0.299788
Ccdc130	0.0223708	-0.383383
1700037H04Rik	0.0223708	-0.359503
Zfp513	0.0223708	-0.319916
Enho	0.0225139	-0.314113
Hivep3	0.0225457	0.287712
Fam135b	0.0225457	0.422012
Fam102b	0.0227421	0.281501
Zbtb33	0.0232209	0.370133
Slc40a1	0.0232209	0.359209
Ero1l	0.023433	0.346569
Rora	0.0237138	0.352266
Edf1	0.0237691	-0.286043
Arl6ip4	0.0237691	-0.32177
Nr3c1	0.0239368	0.280641
Dnajc4	0.0239368	-0.371333
Kcnab1	0.0239368	0.261147
Mpst	0.0239368	-0.357813
Znhit2	0.0239368	-0.36933
Scamp3	0.0240679	-0.302973
Lypla2	0.0240679	-0.272277
1810055G02Rik	0.0240679	-0.344596
Caln1	0.0240679	0.398792
Ppm1f	0.0243377	0.271343
Hspa8	0.0244613	-0.337636
1810043G02Rik	0.0244613	-0.310357
Aldh6a1	0.0244613	0.283272
Dock3	0.0247268	0.268132
Lyrm9	0.0258717	0.302998
Eid2	0.0259732	-0.276966
Ndfip1	0.0261806	0.307739
Ankrd34a	0.0261806	-0.28697
Clasrp	0.026245	-0.337788
Ndufa11	0.0265005	-0.25924
Klhl15	0.0266176	0.346781
Rcan3	0.0266176	0.305815
Spin1	0.0267617	0.319415
Nfkbib	0.0267617	-0.351003
Nabp2	0.026773	-0.277573
Zbtb43	0.026773	0.287555
Dusp14	0.0271167	-0.310427
Chrd	0.0274124	-0.321316
Mmp16	0.027537	0.306613
Zfp365	0.027537	0.253365
Pcnxl4	0.0276681	0.289579
Bmpr1b	0.0277184	0.301894
Gm27032	0.0286952	-0.353927
Fam193b	0.0288264	-0.346177
Nufip2	0.028907	0.328278
Cpeb2	0.0295594	0.337035
Tenm1	0.0301638	0.384272
Ppan	0.0302109	-0.364643
H2afj	0.0302623	-0.360179
Rpl35a	0.0304658	-0.326688
Zbtb34	0.0309535	0.340932
Psmb6	0.031	-0.252548
Smad4	0.031198	0.271746
Pigyl	0.0312038	-0.33003
Pfdn5	0.0314931	-0.286741
Fam172a	0.0316088	0.279091
Grcc10	0.0316088	-0.341084
Mrpl38	0.0319072	-0.292333
Tmem223	0.0324001	-0.331534
Tesc	0.0326737	-0.325984
Mif	0.0334521	-0.334644
Cnih2	0.0335375	-0.270115
Stk11	0.0335842	-0.29511
Plekho1	0.0335842	-0.355321
Vwa5a	0.0335842	0.329057
Rfx1	0.0335842	-0.362184
Cuedc2	0.0335842	-0.250313
Vgf	0.0335842	-0.264181
Scarb2	0.0341175	0.334959
Cidea	0.0342196	-0.341563
Samd1	0.0342196	-0.331636
Chga	0.0346046	-0.277186
Ntsr2	0.0351403	-0.273556
Prkd3	0.0351403	0.330371
Snx12	0.0351403	0.286777
Kcng2	0.0355516	-0.305665
Tbata	0.0358874	-0.355648
Il6st	0.0360551	0.262033
Serpina3m	0.0360551	-0.372745
Icam5	0.0362106	-0.257111
Vcam1	0.0363621	0.326879
Ndufa12	0.0364054	-0.338969
Arhgef1	0.0364054	-0.352267
Inha	0.0364421	-0.381904
Mrpl32	0.0366411	-0.309637
Fuz	0.0369637	-0.351834
Abca5	0.0374131	0.285018
Xiap	0.0378515	0.320604
C1ql3	0.0378515	0.311892
Uhmk1	0.0390788	0.342476
Cdk5r2	0.0390788	-0.262716
Plagl1	0.0396582	-0.352992
Epg5	0.0396582	0.286731
Ccng2	0.0397992	0.282773
Naca	0.0397992	-0.29069
Zfyve16	0.0400081	0.299921
Rbfa	0.0400081	-0.319846
Cnpy2	0.0400081	-0.254135
Gm11847	0.0400081	0.340137
Csnk2b	0.0403039	-0.272822
Ccdc107	0.0403039	-0.300351
Snrpd1	0.040312	-0.271432
Slc27a1	0.040312	-0.271543
Srrm3	0.0408648	-0.29837
Smg9	0.0416982	-0.315192
Rpl23	0.041753	-0.302738
Lzts2	0.0420603	-0.337274
Cdkl1	0.0420603	0.33455
Sh3bgrl2	0.0424923	0.344872
Olig1	0.0424923	-0.266053
Cbl	0.0424923	0.385323
Pmvk	0.0425688	-0.281704
Matk	0.0428693	-0.305794
Nudt11	0.0428693	0.264403
Ept1	0.0429245	0.277828
Agfg1	0.0431306	0.315707
Asap1	0.0439403	0.264426
A230050P20Rik	0.0439403	-0.286005
Ypel4	0.043946	-0.256718
Pptc7	0.043946	0.334095
Lpp	0.043946	0.314491
Psmb2	0.044069	-0.263395
Acss1	0.0443425	0.28256
Ccdc106	0.0443894	-0.276079
Ddit3	0.0443969	-0.273949
Rprd1a	0.044719	0.341673
Kctd5	0.0451462	0.290013
Slc39a12	0.0451462	0.270343
Atf5	0.0451462	-0.329255
Fam57b	0.045282	-0.290078
Nadk2	0.0456219	0.266706
Edem1	0.0456219	0.309592
Azi1	0.0456219	-0.314663
Ubxn7	0.0467036	0.271849
Sharpin	0.0469451	-0.30489
Atl3	0.0469587	0.296643
Dalrd3	0.046971	-0.288063
Mrpl54	0.046971	-0.307114
Rims3	0.0476926	0.349847
Gm17344	0.0476926	0.325172
Qtrt1	0.0477815	-0.328518
Whsc1	0.0477815	0.289626
Steap2	0.0477815	0.334993
Plcxd2	0.0478846	0.33823
Gnb4	0.047967	0.306825
Dck	0.047967	0.325351
Bcl7b	0.047967	-0.261609
Cacna1h	0.0480413	-0.264647
BC029214	0.0487635	-0.3143
Sh3glb2	0.0489732	-0.254637
Atp8a2	0.048981	0.374642
Foxn2	0.0492432	0.259358
Ube2m	0.0494093	-0.250953
Spag5	0.0495085	-0.330528
Tspan12	0.0495486	0.294233
Larp4b	0.0496739	0.320838
Ino80d	0.0496739	0.288715
1700025G04Rik	0.0497533	0.255613
Ndufv3	0.0497972	-0.252674
Snrpa1	0.0499013	-0.29202

## Sheet: Splicing 3 mo Fmn2++ vs Fmn2--
gene.name	padj
Snap91	0.0163636
Anks1b	0.00996695
Anp32a	0.00167672
Ablim2	0.0165038
Zmynd11	0.0211787
Copa	0.0376921
Lrp1	0.0314891
Wac	0.00545042
Hectd1	0.0356988
Ankrd17	0.00126441
Car11	0.00472368
Abcf1	0.0185487
Ggt7	0.000932696
Pde2a	0.00115351
Trap1	0.0195592
Ophn1	0.0178163
Prrc2a	0.0349627
Glg1	0.020973
9130221H12Rik	0.000571873
Slc25a22	0.0495944
Ptpn3	0.0267379
Cdk16	2.35507e-08
Brd2	0.0207231
Hadha	0.0106366
Cul1	4.54669e-05
Nfe2l1	2.08871e-05
Ddrgk1	0.0408772
Sympk	0.0107253
Tbc1d9	0.0135945
Unc13a	0.0181363
Rb1cc1	0.0107253
Cct3	0.00490554
Acsl5	0.0458627
Pdia6	0.000629109
Dmxl2	0.00586459
Nisch	0.00300633
Dnajc11	0.00639959
Arpp21	0.046119
Golga4	0.00941261
Dock10	0.035849
Ndufb5	7.94328e-05
Kalrn	0.0144941
Aebp2	0.000385846
Usp5	0.00292321
Dtnb	0.0021138
Eif4g1	0.00401075
Ctdnep1	0.022382
Clk1	0.0123317
Kmt2e	0.00122594
Itpr1	0.0174238
Slc4a3	0.0208476
Cacna2d3	0.0193367
Ankrd11	0.047152
Txn2	2.08871e-05
Usp34	0.0419563
Asap1	0.00412712
Mff	0.00104199
Neurl4	0.00583563
Dap3	0.0360205
Itpr1	0.0261788
Vps52	0.0396093
Ubxn6	0.00402713
Reps1	0.0334473
Kif5b	0.0171788
Pclo	0.0400415
Hnrnpk	0.0344722
Ap2a1	0.034036
Brd7	0.0150821
Clasp2	0.019195
Slc44a1	0.0202097
Dtnb	0.0461965
Ndufb10	0.00755041
Maf1	0.00983003
Herc1	0.0433148
Mycbp2	0.00251034
Usp47	0.0360205
Spag9	0.025682
Gm20721	0.00982754
Selm	0.00936282
Ccar2	0.0404624
Fhl1	0.0492469
Aip	0.00086393
Wbp11	0.010491
Sema6b	0.0183642
Arpp21	0.0485774
Trpc4ap	0.00307318
Npepps	0.0374249
Inpp4a	0.0398321
Slc25a12	0.0498193
Usp46	0.00270443
Uqcc1	0.0185487
Ppip5k1	0.0252451
Psme1	0.0220456
Afg3l2	0.0012582
Atrx	0.000295353
Gphn	0.00766252
Tnpo2	0.00586459
Kif2a	0.0400987
Clec16a	0.0481665
Lrp8	0.0292381
Top1	0.00438861
Dars	0.0464566
Rbm39	0.0469113
Supt6	0.00391528
Bzrap1	0.00412712
Supt5	0.0360205
Rtf1	1.62196e-05
Map4k3	0.00532401
Sulf2	0.00492742
Cd99l2	0.0256025
Kars	0.00497666
Bptf	0.0374249
Cdc42bpa	0.00659179
Kdm1a	0.0128191
Cdc40	0.0427259
Mtx1	0.0172146
Igfbp5	0.024141
Dsp	0.00276329
Usp7	0.0495387
Xrn2	0.00372589
Cse1l	0.0302649
Ddx6	0.00443022
Ksr1	0.00969501
Kmt2e	0.0031261
Ezh1	9.43685e-05
Kif2a	0.027299
Kat7	0.0039767
Camkk2	0.010303
Hdlbp	0.0107582
Nub1	0.00304114
Pitpnm2	0.0492318
Ppfia3	0.00168248
Kmt2e	0.00525836
Nampt	0.00894711
Tmsb4x	0.0430717
Src	0.0314891
Spg7	0.0188022
Ipo7	0.0349852
Scn2b	2.26379e-05
Madd	0.0228195
Eif3c	0.00106184
Lrrtm4	0.00885351
Enpp2	0.000138878
Gnl3l	0.0166095
Cdc16	0.0268594
Mon2	0.0428726
Srrm1	0.00688321
Celsr2	0.0312615
Aldoa	0.0378544
Trpc4ap	0.00412712
Ipo7	0.0033115
Map4k3	0.015345
Satb1	0.00879184
1700021K19Rik	0.025682
Ddx3y	0.0132756
Trhde	0.036676
Unc13a	0.0197379
Mta3	0.00292321
Cacna1a	0.000145443
2610507B11Rik	0.0451822
Tpr	0.0428167
Slc39a12	0.0137269
Ncoa1	0.0315385
Kif1b	0.0122645
Ncor1	0.000478365
Usp20	0.00471809
Unc13a	0.00125615

## Sheet: Splicing 8 mo Fmn2++ vs Fmn2--
gene.name	padj
Man2c1	0.0209977
Trap1	0.00151633
Wsb1	0.000111526
Sec23ip	0.0271687
Acss2	0.00182916
Map4k3	0.00735557
Fbxo38	0.00443976
Ubap2l	0.0288767
Rab10os	0.00696105
Syt3	0.00399201
Tnpo2	0.000767695
Kif1c	0.00576073
Acsl5	0.0183855
Ube3b	0.0336887
March6	0.0471717
Gars	0.00629592
Syt3	0.00878156
Icmt	0.0230812
Rusc2	0.000636553
Strip1	0.00984678
Brcc3	0.0188217
Taok2	0.00203409
Sympk	0.0221582
Ppp1r16a	0.00633941
Hsph1	0.0254156
Ddx26b	0.038737
Lmo7	0.026722
Unc80	0.00171815
Safb2	0.0177223
Raf1	0.0015644
Trnt1	0.00907308
Cd99l2	0.0102441
Myo18a	0.0440273
Gfm1	0.0385476
Ppp1r12a	0.00148676
Kidins220	0.00361122
Scp2	0.035887
Htatsf1	0.0424917
Ptcd3	0.0336044
Rin1	0.00834199
Stk39	0.0229013
Ccng2	0.0188217
Arhgap44	0.0265347
Ehmt2	0.00917477
Tia1	0.0446183
Caprin1	0.000414669
Akap9	0.0478668
Usp48	0.0234421
Pde2a	0.0322869
Dnajc8	0.00399201
Golga2	0.0499407
Fam115a	0.00684324
Skiv2l2	0.00399201
Mycbp2	0.0339733
Taok2	0.00858544
Lrrc49	0.0275624
Armcx1	0.017205
Pla2g7	0.025416
Kpna1	0.0121438
Cdc42bpb	0.0323743
Abhd16a	0.0067572
Fmn2	0.0237183
Sbf1	0.0378941
Trappc9	0.0354396
Pccb	0.0217871
Sema6b	0.00611948
Kif21a	0.032069
Itpr1	0.0176587
Epb4.1l3	0.0454585
Dock10	0.0387961
Actn1	0.0317952
Shank1	0.0117014
Cttnbp2	4.28974e-06
Gad2	0.0493862
Zmiz2	0.00757129
Gdi1	0.0438788
Chmp3	0.0164836
Anapc4	0.0395751
Ubap2l	0.0167053
Strip1	0.0430861
Tspan5	0.00609418
Rbfox3	0.025869
Wdr37	0.0490457
Sema6b	0.0324187
Parp6	0.0164836
Atp2b3	0.0127168
Slc24a3	0.0330057
Snrnp200	0.00904966
Plekhg5	0.02495
Anp32e	0.0167053
Rap1gap	0.0333652
Tomm40	0.0456905
Anp32a	0.045133
Kifap3	0.0204257
Bsn	0.0147233
Abat	0.0243936
Grk6	0.0382605
Zswim8	0.0204257
Gpr137	0.0469685
Dcaf6	0.0417122
Zcrb1	0.00858544
Cadps	0.00139884
Synj1	0.0195929
Wsb1	0.00611948
Mal	0.0339733
Sgsm1	0.0240682
Ryr2	0.0234421
Ppp1r16b	0.0395831
Cul2	0.0308898
Gls	0.0256297
Ddx6	0.0159007
Prpf8	0.0121438
Zfp523	0.00686977
Ewsr1	0.0219247
Rpn2	0.000321805
Ppia	0.0254615
Araf	0.0197999
Rgl1	0.0216117
Ablim2	0.0457397
Spryd3	0.0152209
Csnk1a1	0.0451638
Psme1	0.0471717
Ddx1	0.0057183
Psmd4	0.00176668
Usp8	0.0167053
Pld3	0.0111317
Txndc16	0.0422612
Rph3a	0.0121438
Xpo7	0.0447717
Atp5c1	0.00362321
Fads1	0.00873604
Cct3	0.019903
Polb	0.0166225
Stx4a	0.0121438
Camta2	0.0103332
Slc30a9	0.0315621
Phactr1	0.0229421
Nktr	0.0497662
Cetn2	0.0240682
Ndufc2	5.44964e-06
Tor1aip2	0.0183855
Zbtb18	0.00650932
Kif1a	0.0164836
Fam98b	0.0118597
Dhdds	0.0483479
Wsb1	0.0305785
Rbfox3	0.0182961
Ivd	0.0460316
Ttc3	0.012927
Arhgef2	0.0221582
Eftud2	0.0351406
Acly	0.0486674
Srsf2	0.00162808
Emc2	0.0265124
Spns2	0.00904966
March7	0.000111526
Svop	0.0139096
Aig1	0.0383314
Tmem191c	0.00101303
Bsg	0.0146539
Spop	0.0303641
Nudt3	0.0447717
Kdm1a	0.0375393
Usp7	0.0478668
Osbp2	0.020942
Ppp1r37	0.0248561
Smarcc2	0.0449727
Ift57	0.0371729
Efr3a	0.0447717
Slc2a13	0.0354396
Wdtc1	0.0405558
Klhl5	0.0359755
Sf3b1	0.0104424
Dlg4	0.000110971
Vps26a	0.00984678
Ppp1r12b	0.0492046
Zfr	0.0470619
Clstn3	0.00672697
Clstn2	0.0448106
Clstn3	0.0116741
Xbp1	0.040298
Arpc1a	0.0395831
Pde1b	0.0102173
Fus	0.0271687
Hnrnph1	0.00151633
Usp19	0.0445729
Ap1m1	0.0437458
Arpc2	0.0367408
Top2b	0.00481871
Fbxo44	0.0181904
Dpysl2	0.016634
Arfip2	0.00759872
Amph	0.00498153
Ssr4	0.00565155
Btbd9	0.0241138
Trappc2l	0.00156867
Tmem132a	0.00637443
Atp2b2	0.0304093
Ids	0.0112483
Auh	0.0268476
Larp1	0.0345017
Slc25a23	0.00171815
Cacna1a	0.0312143
Yipf4	0.0497447
Zc3h13	0.00521019
Dbn1	0.028067
Sfxn3	0.00171815
Mapk10	0.0375903
Nudt3	0.0188217
Pde1b	0.0204257
Acin1	0.0445729
Camkk2	0.00769728
Map2k4	0.0222472
Dlg3	0.0488357
Gas6	0.0392146
Arhgef25	0.000321805
Cetn3	0.000455522
Txnl1	5.44964e-06
Wdr1	0.00958013
Fkbp2	0.0230812
Aurkaip1	0.0343019
Copg1	0.0395751
Ccdc32	0.0109922
Ptdss1	0.0371349
Eri3	0.00253272
Uqcrc2	0.0188217
Rpusd1	0.0354396
Mapre2	0.0331898
Prrc2b	0.0121438
Sh3glb2	0.0206986
Rbm25	0.0148944
Tmem259	0.0324187
Gpi1	0.0204257
Glyr1	0.0121438
Wars	0.0111912
Ssr3	0.0491082
Coro1a	0.0406721
Ndufb5	0.0156754
Cnbp	0.045516
Sf1	0.0250205
Ubxn6	0.0193684
Smyd2	0.0487237
Slc6a1	0.00896853
Pde2a	0.0492046
Plrg1	0.00911065
Dctn1	0.0067572
Gbas	0.0204257
Acsl5	0.0467106
Palm	0.0430861
Spryd3	0.0227577
Rabl6	0.0210634
Pqbp1	0.0450292
Asna1	0.00672697
Gpd2	0.0395751
Rab3a	0.00126673
Atp5c1	0.0347397
Ufc1	0.0303641
Ndufs1	0.0176587
Cdk14	0.0197999
Agap3	0.0077478
Gpi1	0.0231303
Fmnl1	0.0203503
Rufy3	0.0320227
Cacng7	0.0129255
Dctn6	0.0107782
Gnao1	0.0437103
Git1	0.023176
Atp1b2	0.000202302
Top2b	0.031873
Rbbp7	0.000636553
Tubb5	0.0414283
Sept7	0.0067572
Asns	0.0405558
Eri3	0.00521019
Psma2	0.0150873
Atp5f1	0.00780267
Emc2	0.0212102
Atp6v0b	0.0240682
Fh1	0.0382605
Apbb1	0.0243936
Brd2	0.0376467
Dctn6	0.0243936
Ddost	0.0356544
Ckb	0.0398632
Trnt1	0.00672697
Aldoa	0.00904966
Zmat5	0.00333974
Rab10os	0.0243936
Smc1a	0.0312143
Agap2	0.000321805
Zcchc7	0.0102825
Uqcrfs1	0.0375393
Hnrnpdl	0.000671639
Cdc37	0.0140916
Ift57	0.0471717
Psmd4	0.0265347
Rps19	0.031873
Trpc4ap	0.03721
Hnrnpdl	0.00650047
Sdccag3	0.0390677
Pde1b	0.000181008
Pclo	0.0105147
Rogdi	0.0146479
Map7d1	0.00735557
Ptprn2	0.043974
Rnf25	0.0235643
Ddb1	0.00377712
Ccny	0.0378941
Ilkap	0.0437103
Zc3h14	0.00801063
Edc3	0.0315621
Dgkz	0.0246153
Vps45	0.0444062
Psmd4	0.000455522
9030624J02Rik	0.0152621
Fam134a	0.0422612
Agap3	0.00171815
Lxn	0.0294484
Tbc1d9b	0.0289146
Micu1	0.0395831
Glrx2	0.000148053
Atp5g3	0.000796434
Ube2e1	0.0067572
Cacnb3	0.0240682
Amz2	0.040871
Dhx40	0.0489917
Vps41	0.036686
Parp6	0.000671639
Pam	0.0119634
Gbas	0.00917477
Slc39a12	0.0481968
Fxr2	0.0288974
Aip	0.0116741
Dnm1	0.0484803
Aldoa	1.53733e-05
Synj1	0.0098031
Abcc5	0.00672697
Sptbn1	0.000671639
Bcat1	0.0467106
Abhd16a	0.0450292
Ddb1	0.000671639
Lsm14b	0.0123063
Ncln	0.0211085
Cdc42bpa	0.0327435
Ccndbp1	0.0310484
Atp2a2	0.0351406
Zcchc7	0.0240682
Snx2	0.0229328
Matk	0.0240682
Ndufa7	0.00431796
Oaz2	0.0437103
Stxbp6	0.0129255
Fam193b	0.0135555
Hnrnpll	0.0339733
Pam	0.00239541
Atxn2l	0.0360101
Aatk	0.00126298
Mink1	0.0377771
Adck3	0.0289146
Dctn1	0.00619759
Scaf11	0.045392
Zfp523	0.00990313
Coro1a	0.00754824
Ttyh1	0.0482922
Tsc2	0.00218733
Usp12	0.00604684
Mctp1	0.0492286
Prrc2b	0.0447717
Ryk	0.0406188
Ryr3	0.0492046
Vamp4	0.0395831
Fam189a1	0.0451606
Mink1	0.0347674
Safb	0.0359755
Serinc1	0.032873
Myh10	0.0148946
Itsn1	0.0200874
Ubap2l	0.0303641
Ldb1	0.017205
Fbxo44	0.00101303
D8Ertd738e	0.00366481
Stau2	0.0257321
Ubap2l	0.0351406
Hk1	0.0210918
Ssr4	0.00443976
Abr	0.0478668
Haghl	0.00984678
Arhgap21	0.00348651
Pitpnm2	0.00126298
Polb	0.0206986
Abca2	0.0446252
Fyttd1	0.0184363
Fam178a	0.0426024
Vamp4	0.0109942
Cse1l	0.0309068
Serinc1	0.0107439
Rbck1	0.035887
Serinc1	0.0102825
Ggt7	0.0208203
Atp13a2	0.0229328
Haghl	0.00359746
Tbkbp1	0.00986116
Wdr83	0.0377616
Dopey1	0.0337751
Wdr11	0.0215989
Slc25a3	0.00105701
Atp13a2	0.0320401
Slc25a3	0.0187701
Nadk2	0.0227577
Camkk1	0.0121438
Tnk2	0.000636553
B3gat3	0.00521019
Eps15l1	0.0227577
Mocs2	0.0395751
Haghl	0.00531285
Fkbp8	0.0414283
Mphosph8	0.0186312
Adam15	0.00959982
Aldh7a1	0.00903327
Agpat1	0.0174042
Vps52	0.0418323
BC018242	0.00139884
Idh3b	0.022833
Adam15	0.0354162
Vps13a	0.0145688
Sipa1l3	0.0400425
Dlgap1	0.0221582
Mrpl12	0.0121269
Atp5g3	0.0492286
Adam15	0.0240682

## Sheet: APPvscontrol 3 mo
gene name	padj	log2FoldChange
Cst7	2.11805e-48	5.62836
Clec7a	1.1298e-32	4.83667
Mpeg1	1.15181e-11	1.05755
Ccl3	1.17925e-11	3.36235
Itgax	9.14405e-09	2.59505
Thy1	1.34428e-07	1.57622
Cd68	3.95536e-07	1.51952
Lilrb4	8.58385e-07	2.97338
Cd52	8.58385e-07	2.07327
Lyz2	8.58385e-07	1.62226
Cd74	7.11257e-06	2.25577
Cd180	2.75098e-05	1.39871
Gfap	3.40215e-05	1.00064
Tyrobp	7.7273e-05	1.39012
Cd84	0.000443001	1.0098
Cxcl5	0.000686025	1.71116
Ly9	0.000688308	2.08062
Ptpn6	0.000806764	1.01031
Trem2	0.000806764	1.25387
Ly86	0.00158081	0.955658
Itgb2	0.00229261	0.98791
H2-Oa	0.00285659	1.96747
Ccl6	0.00285659	1.37436
Ctss	0.00427686	0.821371
Fcgr2b	0.00515233	1.07639
Fmod	0.00721432	1.58767
C3ar1	0.00721432	1.05525
Cd48	0.00721432	2.0259
Fcrls	0.00721432	0.769889
Klhl6	0.00723319	1.11952
Rasal3	0.00779323	0.965834
A2m	0.00799835	1.28374
Naip2	0.00799835	1.25569
Plaur	0.0107604	1.90446
Gpr84	0.0117296	1.45576
Slc15a3	0.0135892	1.32438
Slamf9	0.0162223	1.64827
Irf8	0.0162223	0.777053
AF251705	0.0194821	0.980298
Csf3r	0.0199946	0.797943
Eps8l1	0.0203251	-1.0698
Lgals3bp	0.0216747	1.14777
Ccl4	0.0226009	1.92752
Gprc5c	0.0259197	0.709419
Hexb	0.0261827	0.63267
Tlr2	0.0291158	1.25669
Capn11	0.0313446	1.89013
Olfml3	0.0320613	0.807917
Dlk1	0.0350679	-2.11553
Pcolce	0.0482636	1.4881

## Sheet: APP_Fmn2-- 3 mo
gene_name	padj	log2FoldChange
Serpina3f	0.000570231	61.5726
Fmn2	2.39075e-223	-2.14518
Atp6v0c	3.30085e-10	-2.11008
AC139673.1	1.34788e-08	-2.09256
Lao1	0.000238749	-2.08057
Tnni1	0.00298722	-1.9369
Rn7sk	0.0193204	-1.85904
Serpina3c	0.0124484	-1.83276
Mir5105	0.0177861	-1.81552
Nuf2	1.08353e-15	-1.80195
Mlph	8.92361e-17	-1.78795
Gm15564	0.011797	-1.78248
Kirrel2	1.55813e-11	-1.69859
Lars2	0.0137507	-1.65437
Plin4	1.55813e-11	-1.63466
RP23-81C12.3	0.0193204	-1.58191
Tmprss6	0.0117548	-1.55365
Olfr287	0.0379225	-1.52943
Myoc	0.000253261	-1.52642
Gm1840	0.0138473	-1.51673
Cdh19	8.5282e-05	-1.50726
Akt2-ps	4.9193e-05	-1.50689
Hist1h3d	4.81728e-05	-1.50151
Gpr55	0.000279984	-1.45279
Serpina3n	0.00837974	-1.41682
Tmem52	0.000187802	-1.35541
D430001F17Rik	5.236e-05	-1.33786
3110053B16Rik	0.0379175	-1.31411
Mndal	5.23401e-05	-1.2876
Mettl11b	6.89575e-05	-1.27587
Gm9929	0.000150478	-1.24505
RP23-81C12.1	0.00418522	-1.19958
Gm20535	0.0144606	-1.17718
Mcm6	0.003202	-1.1658
Kpna2	0.0449526	-1.15541
Cdh24	0.0295952	-1.13699
Hif3a	0.000424202	-1.05363
Hmga1	3.57937e-06	-1.02455
AC164431.1	0.0463279	-1.0198
Eomes	0.027679	-0.998872
Gm20627	0.0147945	-0.995811
Htr5b	0.0198288	-0.936846
Casq1	0.0191402	-0.933888
Card14	0.00897375	-0.873057
A930018M24Rik	0.0377058	-0.848641
AC123702.1	0.0222968	-0.847695
8030453O22Rik	0.00149605	-0.840067
Rps2	6.7466e-06	-0.838152
Prss53	0.0398744	-0.82958
Mfsd2a	2.96448e-10	-0.819864
Zfp758	0.00026541	-0.817661
Folh1	0.0398744	-0.797966
Trim17	0.000995034	-0.797213
Them6	0.000635136	-0.784234
Dok3	0.0235905	-0.782798
Adam8	0.0275575	-0.779907
Wif1	0.0304515	-0.776087
H2-T22	0.00027325	-0.765746
Gpr156	0.015436	-0.757498
Gm21984	0.0074924	-0.749539
Rnps1	4.58353e-06	-0.741383
Trim71	0.00138678	-0.739216
Slc15a2	9.62815e-06	-0.736855
Mertk	1.06373e-16	-0.723628
Gjc2	0.000785975	-0.714789
Hist1h4i	0.0222511	-0.707865
Cacng6	0.0254269	-0.683011
Grm4	0.00715001	-0.681663
Aim2	0.00922168	-0.68135
Crip3	0.0316723	-0.674324
Xdh	0.0200511	-0.668574
Chac1	0.0152412	-0.666975
Hist1h2be	0.00137102	-0.66552
Hapln2	0.00172104	-0.664244
Rpl28	0.0129591	-0.660812
Sox18	0.0187765	-0.658462
Gm11627	0.00735438	-0.654439
Mthfd2	1.4497e-06	-0.652605
Fam107a	4.01803e-07	-0.652261
Pthlh	0.0427513	-0.652247
Tagap1	0.0104469	-0.641679
Apln	0.000455694	-0.622248
C1ql2	0.00700769	-0.616384
Smim3	2.26209e-06	-0.614575
Hist2h3c2	0.0154932	-0.602348
Rhbdl3	0.002542	-0.596658
Gfra2	0.0403009	-0.594188
Fam129c	0.0181081	-0.592918
Galnt9	7.62968e-05	-0.58928
Htra1	1.06373e-16	-0.580908
Smox	0.00168265	-0.57449
Rgs9	0.00820386	-0.574261
Olig2	0.00174314	-0.57144
Zfp963	0.0332975	-0.561593
Fzd2	0.0223365	-0.560019
Ptpru	0.00520639	-0.556451
Dio2	0.0434528	-0.554838
Inf2	0.0166648	-0.549402
Nr1i3	0.0431701	-0.546272
Prr5	0.000602159	-0.546102
Dpysl5	0.000612533	-0.541437
Pdia6	0.000915343	-0.539069
Tsc22d3	0.0176003	-0.537558
Slc27a3	0.0279855	-0.53659
Pot1b	0.0305799	-0.535544
Zbtb40	0.0396317	-0.532538
Dusp23	0.000943859	-0.527272
Adamts4	0.0134682	-0.524859
Itpkb	0.00177795	-0.521201
Anln	0.00298722	-0.520028
Rpp25	0.0477389	-0.518444
Pdzd2	0.00465052	-0.516584
Aoc2	0.00430537	-0.509076
Itpka	0.000468902	-0.508558
Mobp	0.0109396	-0.505999
9330162012Rik	0.0200288	0.505056
Flywch2	0.045678	0.50539
AC165246.1	0.016628	0.509997
Fam132a	0.0412527	0.51094
Thsd7b	0.00613863	0.511256
Pdzrn3	0.0117327	0.512293
Slc14a1	0.000291187	0.513079
Rad51ap1	0.0217709	0.513597
Pi4k2b	0.0198288	0.51732
Zfp772	0.0114883	0.518618
Tagln2	0.0304515	0.520864
Frem2	0.0257392	0.528416
Cd82	0.0177861	0.528476
Vangl2	0.000985785	0.528587
AC099930.1	0.00737139	0.537111
Ephx1	0.00364212	0.537593
Ccdc122	0.00209577	0.539773
Tmem74b	0.0196736	0.540923
Filip1	0.0176607	0.540938
Cd83	0.00581237	0.544134
Il10rb	0.00254235	0.545874
Sept10	0.0224712	0.54864
Spats1	0.024052	0.551161
Slc35f4	0.0165759	0.555006
Il13ra1	0.0191331	0.559199
Agpat2	0.0449892	0.560085
Lum	0.0480454	0.562912
Spata24	0.0181081	0.572199
Trp73	0.0170343	0.573178
Thbs2	0.0248942	0.578116
Lyplal1	0.00882687	0.585062
RP24-465N15.1	0.0181081	0.591419
Fabp7	0.0268169	0.598473
Thnsl2	0.000384718	0.601133
Pstpip2	0.00172104	0.601256
Gm15496	0.0303406	0.610063
Pcp4l1	0.0125239	0.615166
Mpp7	0.03957	0.619255
Uggt2	0.04555	0.619746
Gm11613	0.000253261	0.623336
Grem2	1.56118e-05	0.62499
Hkdc1	0.0229129	0.625918
0610040B10Rik	0.0437709	0.626151
Ccdc8	0.0256197	0.63648
4930429F24Rik	0.0333145	0.639954
Pm20d1	0.0221783	0.644088
Glo1	0.0037619	0.645617
Gm5602	0.027679	0.646787
Egln3	0.000347345	0.65038
Crb2	0.0480454	0.653191
AC155258.1	0.0201711	0.655296
Ddit4l	0.000538549	0.65617
Rnf152	0.0390982	0.657819
Gpr83	0.0315875	0.665378
Jrk	0.000864095	0.668262
Cstad	0.00479226	0.668262
Angpt1	8.51751e-09	0.677377
C1qtnf1	0.0384225	0.687399
Cd55	0.0449495	0.691522
Zdhhc22	2.77883e-05	0.694178
Ppp1r3e	0.0300587	0.714522
Ptafr	0.0413552	0.71498
Gm11837	0.0302685	0.717817
Pth1r	0.0153656	0.719399
2810403D21Rik	0.0379175	0.721026
Pop4	0.0138473	0.724776
Ube2t	7.10199e-05	0.725938
Fcgr2b	0.0248245	0.728097
Etnk2	0.0179122	0.735134
Lacc1	0.00392482	0.73664
Dysf	0.00172327	0.742893
Necab3	0.00163333	0.745791
A730036I17Rik	0.0295952	0.74789
Gsto2	0.0075992	0.747924
Chi3l1	0.0249536	0.748197
Lsp1	0.0412527	0.756341
Rad51ap2	0.0294655	0.760794
Serpinb8	0.0198288	0.777945
Arhgef33	0.0408778	0.793826
Mmp19	0.0427513	0.795176
Cdhr1	0.00712331	0.802228
Cyr61	0.0229129	0.825879
BC021891	0.000244173	0.826991
B130034C11Rik	0.00172753	0.830008
Tnnt1	0.0212514	0.838422
Tmem220	0.0196709	0.842351
Ttc39a	0.0229129	0.843443
Lamb3	0.0489447	0.846622
Capg	0.0475245	0.860814
Cysltr1	0.027679	0.864266
Casq2	0.0303406	0.86901
Sntg2	4.81728e-05	0.882951
Sec14l3	0.00555812	0.88701
H2-Oa	0.0443193	0.890267
Slc37a2	0.0316489	0.891753
Osmr	0.0230328	0.896642
Gm9200	0.0319506	0.913739
AC123724.1	0.0320366	0.924972
Slc2a4	0.0177861	0.948819
Cdkn1c	0.00418522	0.951266
Abi3bp	0.0131058	0.967983
5430435G22Rik	0.0383338	0.974593
Gfap	0.0474657	0.978097
Fbxo17	0.000803567	0.984752
Ddx60	0.0415132	0.990029
A2m	0.0387293	0.990429
1700034H15Rik	0.00266383	0.996737
Oacyl	0.0146546	1.00312
Ngfr	0.0250599	1.01712
Pon3	0.0262192	1.02049
Fam129a	6.7466e-06	1.03957
Gm5815	0.03957	1.04419
Crhr2	4.81728e-05	1.04783
Glb1l2	0.0443099	1.05781
Lgals3	0.000667084	1.05828
Itk	0.0167418	1.05936
Cdh7	0.00329286	1.06348
Vill	0.00169719	1.08727
Gm16432	0.00382758	1.09731
Sema3b	0.0427513	1.10955
Akr1b8	0.00997518	1.13468
Ido2	2.81529e-05	1.1435
Gm7180	0.02093	1.16687
Gldn	0.0200288	1.17522
4833423E24Rik	0.00272512	1.17674
Gadl1	0.00247927	1.19456
Slc43a3	0.0278995	1.19959
C1rl	0.0141941	1.22172
Eps8l1	0.00402627	1.23958
Oit3	0.0375706	1.24914
Dnahc8	0.000546381	1.2736
Nup62cl	0.0135768	1.32979
Slc16a8	0.035557	1.34882
8430408G22Rik	0.0406226	1.37568
BC067074	0.00113901	1.40458
Pla2g5	0.0174532	1.41097
Vmn2r29	0.043211	1.436
Scara5	0.0176455	1.44731
Tdrd6	0.00027325	1.5392
Igfn1	0.0052623	1.55567
AC148981.1	0.000424202	1.56335
Brs3	0.0164572	1.57464
Mettl7a3	0.0383338	1.61731
Siglec5	7.10199e-05	1.63257
A930006K02Rik	0.00133809	1.63381
Wisp1	0.00247927	1.63731
Inmt	0.0195965	1.74454
Slamf8	0.000384718	1.77336
Clec7a	0.00633821	1.85606
Ifi202b	0.00297511	1.92026
Ip6k3	5.24659e-05	1.92108
Cxcl5	0.00221083	1.9542
Ctse	1.43958e-06	2.89114
